# Supplementary material for: Pre-microRNA and Mature microRNA in Human Mitochondria
Source: PLoS One. 2011 May 26;6(5):e20220. doi: 10.1371/journal.pone.0020220 (PMC3102686; doi:10.1371/journal.pone.0020220)
Supplement: Table S1 — Quantification of the mitochondrial to nuclear DNA ratio in the mitochondrial fraction using two mitochondrial (ND4, CYTB) and two nuclear genes (HIST2HAA3, GAPDH). GAPDH was used to normalize the results and HIST2HAA3 as calibrator to calculate de DNA ratio. This result shows the high enrichment in mitochondria and absence of nuclear DNA contamination of the mitochondrial fraction. (XLS) [file pone.0020220.s006.xls]

## Sheet: Table S1
Gene	Description	CT	Mitochondrial to nuclear DNA ratio (2-DDCT)
ND4	Mitochondrial gene NADH Deshydrogenase subunit 4	16.3	18820.3
CYTB	Mitochondrial gene cytochrome b	16.27	19215.7
HIST2H2AA3	Nuclear gene histone cluster 2 taken as calibrator	30.5	1
GAPDH	Nuclear gene GAPDH taken as endogenous control	38.93	0.00289946
