# Supplementary material for: Pre-microRNA and Mature microRNA in Human Mitochondria
Source: PLoS One. 2011 May 26;6(5):e20220. doi: 10.1371/journal.pone.0020220 (PMC3102686; doi:10.1371/journal.pone.0020220)
Supplement: Table S2 — Relative expression of two mitochondrial genes (ND4 and CYTB) and two nuclear genes (histone HIST2HAA3 and GAPDH) in the mitochondrial RNA extract relative to the cytosolic RNA extract. This result showed the low contamination level of the mitochondrial fraction by genomic mRNA. (XLS) [file pone.0020220.s007.xls]

## Sheet: Table S2
Control genes	GAPDH	HIST2H2AA3	ND4	CYTB
Mean CT in cytoplasmic extract	22	25.09	36.57	37.17
Mean CT in mitochondrial extract	36.07	34.41	27.07	28.04
Relative expression in mitochondrial / cytosolic RNA extract (fold changes)	5.83 10-5	1.50 10-3	724	560
