# Supplementary material for: Pre-microRNA and Mature microRNA in Human Mitochondria
Source: PLoS One. 2011 May 26;6(5):e20220. doi: 10.1371/journal.pone.0020220 (PMC3102686; doi:10.1371/journal.pone.0020220)
Supplement: Table S3 — List of microRNA significantly detected (Cp<35) in the mitochondrial mRNA at the two highest mtRNA inputs (5 and 35 µL). Assays must have Cp<35 and distinct melting curves to be included in the list. Any assays that showed multiple peaks have been excluded from the data set. Fifty four and 160 miRNA were significantly detected for the two lowest mRNA inputs, respectively. It represented 27% of the human miRNA set tested. (XLS) [file pone.0020220.s008.xls]

## Sheet: Table S3
MicroRNA	1 µl	5 µl	35 µl	Count
hsa-miR-424		31.1223	28.5771	2
hsa-miR-30c		31.696	28.9831	2
hsa-miR-532-5p		32.7785	29.1271	2
hsa-miR-320a		32.2175	29.2305	2
hsa-miR-940		32.2384	29.5892	2
hsa-miR-15a		33.3348	30.1341	2
hsa-miR-196a		33.2829	30.1551	2
hsa-let-7d*		32.889	30.3402	2
hsa-miR-331-3p		33.2584	30.3611	2
hsa-miR-1		33.8757	30.3788	2
hsa-miR-886-5p		32.8217	30.4732	2
hsa-miR-222		33.3661	30.5096	2
hsa-miR-501-5p		33.4206	30.535	2
hsa-miR-455-3p		33.4662	30.5575	2
hsa-miR-296-5p		33.5161	30.6356	2
hsa-miR-328		33.3093	30.6574	2
hsa-miR-1248		33.1531	30.8385	2
hsa-let-7i		33.5874	30.8906	2
hsa-miR-485-3p		33.789	30.9629	2
hsa-miR-22*		33.4547	30.9697	2
hsa-miR-342-3p		33.8216	31.0095	2
hsa-miR-28-5p		34.2645	31.0194	2
hsa-miR-27a		33.6368	31.0235	2
hsa-miR-139-5p		33.813	31.0581	2
hsa-miR-409-3p		33.5467	31.0782	2
hsa-miR-99b		33.6421	31.1617	2
hsa-miR-18b		34.4837	31.1619	2
hsa-miR-181b		34.2861	31.1712	2
hsa-let-7f		33.7404	31.2042	2
hsa-miR-130a		34.0588	31.219	2
hsa-miR-370		34.556	31.5654	2
hsa-miR-145		34.6683	31.6535	2
hsa-miR-193b*		34.456	31.674	2
hsa-miR-93*		34.8991	31.6754	2
hsa-miR-128		34.2163	31.6801	2
hsa-miR-152		34.641	31.7289	2
hsa-miR-500		34.486	31.7953	2
hsa-miR-320b		34.8586	31.8044	2
hsa-miR-25		34.9041	31.8912	2
hsa-miR-30b		34.455	31.9321	2
hsa-miR-132		34.5799	31.9554	2
hsa-miR-29a		34.9694	32.0207	2
hsa-miR-21		34.5577	32.2471	2
hsa-miR-101		34.2833	32.2679	2
hsa-miR-374b		34.9431	32.2795	2
hsa-miR-339-5p		34.9413	32.3051	2
hsa-miR-99b*		33.9797	32.5573	2
hsa-miR-28-3p		34.1084	32.5588	2
hsa-miR-491-5p		34.672	32.6522	2
hsa-miR-423-5p		34.0788	32.8817	2
hsa-miR-423-5p		34.2552	33.0245	2
hsa-let-7b*		34.7009	33.1767	2
hsa-miR-24-2*		34.7265	33.239	2
hsa-miR-187		34.8154	33.7225	2
hsa-miR-181a-2*			31.4571	1
hsa-miR-299-5p			31.4869	1
hsa-miR-99a			31.528	1
hsa-miR-664			31.6207	1
hsa-miR-22			31.7276	1
hsa-miR-196b			31.7444	1
hsa-let-7d			31.7586	1
hsa-miR-378			31.8035	1
hsa-miR-543			31.8509	1
hsa-miR-191			31.9006	1
hsa-let-7e			31.9615	1
hsa-miR-193a-5p			31.9742	1
hsa-miR-30a*			32.0175	1
hsa-miR-382			32.0242	1
hsa-miR-214			32.0307	1
hsa-miR-148b			32.1297	1
hsa-miR-106b*			32.1593	1
hsa-miR-30e*			32.3142	1
hsa-miR-18a			32.3548	1
hsa-miR-151-3p			32.4883	1
hsa-miR-191			32.4956	1
hsa-miR-199a-3p			32.5436	1
hsa-miR-92b			32.574	1
hsa-miR-31			32.6804	1
hsa-miR-652			32.7106	1
hsa-miR-502-3p			32.7337	1
hsa-miR-29a*			32.7472	1
hsa-miR-450a			32.7995	1
hsa-miR-17			32.8004	1
hsa-miR-495			32.8216	1
hsa-miR-29b-1*			32.8868	1
hsa-miR-34c-5p			33.0042	1
hsa-miR-26a-1*			33.0274	1
hsa-miR-1201			33.1063	1
hsa-miR-154			33.1084	1
hsa-miR-15b			33.1135	1
hsa-miR-206			33.2176	1
hsa-miR-877			33.2691	1
hsa-miR-663			33.2733	1
hsa-miR-188-3p			33.2737	1
hsa-miR-483-3p			33.2807	1
hsa-miR-155			33.3392	1
hsa-miR-708			33.349	1
hsa-miR-130b*			33.4803	1
hsa-miR-18a*			33.4868	1
hsa-miR-769-5p			33.5313	1
hsa-miR-766			33.5359	1
hsa-let-7c			33.5537	1
hsa-miR-186			33.5731	1
hsa-miR-410			33.651	1
hsa-miR-595			33.6702	1
hsa-miR-615-3p			33.7255	1
hsa-miR-654-5p			33.7468	1
hsa-miR-744*			33.7869	1
hsa-miR-941			33.802	1
hsa-miR-130b			33.823	1
hsa-miR-185			33.8234	1
hsa-miR-376c			33.8372	1
hsa-miR-886-3p			33.8635	1
hsa-miR-138			33.8639	1
hsa-miR-136			33.8696	1
hsa-miR-365*			33.8977	1
hsa-miRPlus-D1046			33.9135	1
hsa-miR-339-3p			33.9344	1
hsa-miR-125a-3p			33.9705	1
hsa-miR-421			33.9885	1
hsa-miR-34b*			34.0077	1
hsa-miR-32			34.0103	1
hsa-miR-29c			34.0318	1
hsa-miR-411			34.0388	1
hsa-miR-140-5p			34.0482	1
hsa-miR-493*			34.0523	1
hsa-miR-99a*			34.0784	1
hsa-miR-140-3p			34.1015	1
hsa-miR-376a			34.1132	1
hsa-miR-26a			34.1239	1
hsa-miR-431*			34.1319	1
hsa-let-7i*			34.2275	1
hsa-miR-425			34.2436	1
hsa-miR-2110			34.2497	1
hsa-miR-432			34.326	1
hsa-miR-590-5p			34.491	1
hsa-miR-30a			34.518	1
hsa-miR-671-5p			34.5578	1
hsa-miRPlus-C1089			34.5951	1
hsa-miR-212			34.6198	1
hsa-miR-497			34.6264	1
hsa-miR-744			34.6688	1
hsa-miR-29b-2*			34.7344	1
hsa-miR-103-2*			34.7651	1
hsa-miR-323-3p			34.7692	1
hsa-miRPlus-A1031			34.7759	1
hsa-miR-188-5p			34.7801	1
hsa-miR-582-5p			34.7871	1
hsa-miR-95			34.7889	1
hsa-miR-92a-1*			34.8151	1
hsa-miR-362-5p			34.8213	1
hsa-miR-126			34.8496	1
hsa-miR-505			34.8536	1
hsa-miR-937			34.8541	1
hsa-miR-378*			34.8839	1
hsa-miR-181a*			34.9059	1
hsa-miR-433			34.9147	1
hsa-miR-1296			34.9184	1
hsa-miR-346		32.7387		1
hsa-miR-760	34.9259			1
