# Supplementary material for: Pre-microRNA and Mature microRNA in Human Mitochondria
Source: PLoS One. 2011 May 26;6(5):e20220. doi: 10.1371/journal.pone.0020220 (PMC3102686; doi:10.1371/journal.pone.0020220)
Supplement: Table S4 — Potential mitochondrial gene targets of human miRNA predicted bio-informatic algorithm of miRBase target. The corresponding miRNA significantly detected in the mitochondria are indicated in bold and a mark in the column ‘tested miRNA’. (XLS) [file pone.0020220.s009.xls]

## Sheet: Table S4
Mitochondrial gene target	miRNA ID	Tested miRNA	Score	Significance P	Start	End
ATP6	hsa-let-7a		16.702	0.0435662	245	266
ATP6	hsa-let-7b	X	16.402	0.0737824	245	266
ATP6	hsa-let-7c	X	16.702	0.0495396	245	266
ATP6	hsa-let-7d	X	16.2019	0.0708137	245	266
ATP6	hsa-let-7f	X	17.002	0.0301943	245	266
ATP6	hsa-miR-27b*		16.902	0.0183976	421	442
ATP6	hsa-miR-409-3p	X	15.6019	0.0651992	569	590
ATP6	hsa-miR-497*		16.302	0.0362864	721	745
ATP6	hsa-miR-509-3p		16.1019	0.0318274	408	432
ATP6	hsa-miR-509-3p		15.4019	0.0679207	1	14
ATP6	hsa-miR-550		15.5328	0.0886556	339	362
ATP6	hsa-miR-616		16.1019	0.0485303	62	83
ATP6	hsa-miR-620		16.4588	0.0450066	749	766
ATP6	hsa-miR-645		16.1385	0.064936	302	319
ATP6	hsa-miR-98		17.8021	0.0130202	245	266
ATP8	hsa-let-7a		16.702	0.0435662	880	901
ATP8	hsa-let-7b	X	16.402	0.0737824	880	901
ATP8	hsa-let-7c	X	16.702	0.0495396	880	901
ATP8	hsa-let-7d	X	16.2019	0.0708137	880	901
ATP8	hsa-let-7f	X	17.002	0.0301943	880	901
ATP8	hsa-miR-122		16.1019	0.0577028	582	604
ATP8	hsa-miR-219-2-3p		15.7019	0.0720354	519	541
ATP8	hsa-miR-34b		15.0018	0.0735203	276	297
ATP8	hsa-miR-509-3p		16.402	0.0229186	3	24
ATP8	hsa-miR-509-3p		16.302	0.0255739	626	649
ATP8	hsa-miR-509-3p		15.1018	0.0934641	85	105
ATP8	hsa-miR-515-3p		15.7019	0.0732242	958	981
ATP8	hsa-miR-616		16.302	0.0393355	78	100
ATP8	hsa-miR-616		16.1019	0.0485303	697	718
ATP8	hsa-miR-876-3p		16.302	0.0482807	375	396
ATP8	hsa-miR-936		16.602	0.03921	24	45
ATP8	hsa-miR-98		17.8021	0.0130202	880	901
CO1	hsa-let-7d*	X	14.8018	0.0506651	580	600
CO1	hsa-miR-219-5p		14.871	0.0719968	546	565
CO1	hsa-miR-301a		15.8315	0.0795076	605	628
CO1	hsa-miR-302b*		16.1019	0.0468954	872	893
CO1	hsa-miR-302d*		15.8019	0.0515147	872	893
CO1	hsa-miR-454		16.0307	0.0642587	606	628
CO1	hsa-miR-455-5p		16.602	0.023012	132	153
CO1	hsa-miR-556-5p		15.6019	0.0725607	184	206
CO2	hsa-let-7b	X	16.602	0.0602851	184	206
CO2	hsa-let-7c	X	16.602	0.0549344	184	206
CO2	hsa-let-7e	X	16.602	0.0612371	185	206
CO2	hsa-let-7i	X	16.0019	0.0910761	181	206
CO2	hsa-miR-122		16.1019	0.0577028	885	907
CO2	hsa-miR-155	X	15.4333	0.0823866	28	50
CO2	hsa-miR-219-2-3p		15.7019	0.0720354	822	844
CO2	hsa-miR-302b*		16.1019	0.0468954	45	66
CO2	hsa-miR-302d*		15.8019	0.0515147	45	66
CO2	hsa-miR-34b		15.0018	0.0735203	579	600
CO2	hsa-miR-488		15.8758	0.0873265	38	58
CO2	hsa-miR-509-3p		16.402	0.0229186	306	327
CO2	hsa-miR-509-3p		16.302	0.0255739	929	952
CO2	hsa-miR-509-3p		15.1018	0.0934641	388	408
CO2	hsa-miR-601		17.1021	0.0192484	286	307
CO2	hsa-miR-616		16.302	0.0393355	381	403
CO2	hsa-miR-876-3p		16.302	0.0482807	678	699
CO2	hsa-miR-936		16.602	0.03921	327	348
CO3	hsa-miR-154	X	16.2019	0.0338509	740	761
CO3	hsa-miR-15a*	X	16.0019	0.0586292	723	743
CO3	hsa-miR-195*		16.402	0.0377304	637	658
CO3	hsa-miR-886-5p		15.035	0.0910823	930	952
CYB	hsa-miR-126	X	15.1945	0.0151808	232	254
CYB	hsa-miR-144		15.6621	0.0869931	227	246
CYB	hsa-miR-147b		15.7149	0.0331566	432	454
CYB	hsa-miR-147b		15.1945	0.0577003	530	553
CYB	hsa-miR-151-5p	X	16.0005	0.034359	550	571
CYB	hsa-miR-218		15.5822	0.0733002	312	333
CYB	hsa-miR-299-3p		15.819	0.0563152	277	298
CYB	hsa-miR-299-5p	X	14.7783	0.0854994	25	46
CYB	hsa-miR-323-5p		15.5068	0.0903836	504	525
CYB	hsa-miR-338-5p		16.4434	0.0343554	223	246
CYB	hsa-miR-361-3p		16.0569	0.0854052	573	595
CYB	hsa-miR-487b		14.7783	0.0459	229	251
CYB	hsa-miR-608		17.1519	0.0573536	359	383
CYB	hsa-miR-636		15.5389	0.0671295	310	332
CYB	hsa-miR-672		16.1605	0.0772773	324	345
ND1	hsa-miR-105*		15.8019	0.039522	566	586
ND1	hsa-miR-133a	X	15.6019	0.0582834	697	718
ND1	hsa-miR-147b		15.2018	0.0572575	775	796
ND1	hsa-miR-21	X	16.902	0.0156158	140	161
ND1	hsa-miR-24-1*		16.602	0.015394	280	303
ND1	hsa-miR-24-2*	X	17.1021	0.00786533	281	303
ND1	hsa-miR-27b*		16.502	0.027916	257	278
ND1	hsa-miR-296-3p		16.1019	0.0882973	780	801
ND1	hsa-miR-342-5p		16.4786	0.0394947	555	575
ND1	hsa-miR-384		15.4491	0.0940423	511	529
ND1	hsa-miR-488		15.9762	0.0792488	519	542
ND1	hsa-miR-509-3p		16.0019	0.0354959	462	481
ND1	hsa-miR-651		15.6019	0.0948531	820	841
ND1	hsa-miR-921		16.4912	0.0299971	630	654
ND2	hsa-miR-223		16.1019	0.0397014	615	635
ND2	hsa-miR-27a*		16.2019	0.0446684	120	141
ND2	hsa-miR-379		15.8758	0.0365195	759	779
ND2	hsa-miR-498		16.6281	0.029332	245	267
ND2	hsa-miR-560		14.1364	0.0941378	446	465
ND2	hsa-miR-575		16.5445	0.0319681	191	209
ND2	hsa-miR-628-3p		15.4738	0.0743465	128	148
ND2	hsa-miR-629		15.4738	0.0936434	147	167
ND2	hsa-miR-637	X	17.252	0.0464885	20	44
ND2	hsa-miR-877	X	16.6608	0.0445262	843	863
ND2	hsa-miR-891b		17.2021	0.0105226	31	52
ND3	hsa-let-7i	X	16.1019	0.0819498	624	644
ND3	hsa-miR-154	X	16.2019	0.0338509	323	344
ND3	hsa-miR-195*		16.402	0.0377304	220	241
ND3	hsa-miR-24-2*	X	15.9019	0.0266893	803	824
ND3	hsa-miR-382		15.7019	0.0939104	916	937
ND3	hsa-miR-886-5p		15.035	0.0910823	513	535
ND3	hsa-miR-921		15.5037	0.0842094	879	903
ND4	hsa-miR-127-5p		16.5153	0.0342317	420	441
ND4	hsa-miR-145*		16.215	0.0418312	950	971
ND4	hsa-miR-223		16.1149	0.0391662	377	399
ND4	hsa-miR-27b		15.6875	0.0989881	500	518
ND4	hsa-miR-585		15.5422	0.0260808	663	681
ND4L	hsa-let-7i	X	16.1019	0.0819498	262	282
ND4L	hsa-miR-127-5p		16.602	0.0314143	900	922
ND4L	hsa-miR-24-2*	X	15.9019	0.0266893	441	462
ND4L	hsa-miR-382	X	15.7019	0.0939104	554	575
ND5	hsa-let-7b	X	16.1019	0.0995824	209	232
ND5	hsa-let-7f	X	15.9019	0.0952645	824	845
ND5	hsa-let-7i	X	17.2021	0.0250361	212	232
ND5	hsa-miR-296-3p		16.1019	0.0882973	108	131
ND5	hsa-miR-367*		16.2019	0.036205	956	978
ND5	hsa-miR-379		15.6748	0.0450074	161	182
ND5	hsa-miR-509-3p		15.6019	0.0547792	207	225
ND5	hsa-miR-539		17.9022	0.0186874	902	923
ND5	hsa-miR-574-5p		16.8272	0.042276	481	503
ND5	hsa-miR-582-3p		15.0018	0.0910973	41	62
ND5	hsa-miR-616		15.8019	0.0663587	583	604
ND5	hsa-miR-659		16.302	0.0407947	107	127
ND5	hsa-miR-886-5p	X	15.1345	0.0829769	114	136
ND6	hsa-miR-129-3p		15.5019	0.0566824	923	944
ND6	hsa-miR-129*		15.2018	0.0745849	923	944
ND6	hsa-miR-136*		16.302	0.0143375	73	94
ND6	hsa-miR-136*		16.0019	0.0193092	610	634
ND6	hsa-miR-138-1*	X	14.9018	0.0876041	630	650
ND6	hsa-miR-138-2*	X	15.2018	0.0926255	102	123
ND6	hsa-miR-154*		16.1019	0.0295371	594	614
ND6	hsa-miR-183		16.402	0.0316491	531	552
ND6	hsa-miR-200b*		16.0019	0.0337671	451	472
ND6	hsa-miR-220		15.1724	0.0485944	199	219
ND6	hsa-miR-27a	X	16.5791	0.0387778	98	118
ND6	hsa-miR-27b		16.2777	0.057879	98	118
ND6	hsa-miR-29c*	X	14.8018	0.0454168	838	859
ND6	hsa-miR-30b	X	15.2018	0.0995013	601	622
ND6	hsa-miR-324-3p	X	16.3579	0.0684728	156	175
ND6	hsa-miR-324-5p	X	15.1345	0.0891643	372	394
ND6	hsa-miR-329		16.1019	0.0387461	199	220
ND6	hsa-miR-377		16.0019	0.0547505	199	222
ND6	hsa-miR-384		15.4491	0.0940423	316	334
ND6	hsa-miR-454*		16.0019	0.0349912	572	594
ND6	hsa-miR-454*		15.2018	0.0721564	184	205
ND6	hsa-miR-485-3p	X	15.6019	0.0505959	199	222
ND6	hsa-miR-485-3p	X	15.4019	0.0609397	592	613
ND6	hsa-miR-487a		16.0019	0.0333844	593	614
ND6	hsa-miR-489		16.402	0.0224469	908	929
ND6	hsa-miR-582-5p	X	15.6324	0.0823472	848	872
ND6	hsa-miR-596		16.0767	0.0554026	157	178
ND6	hsa-miR-598	X	14.8018	0.073662	615	636
ND6	hsa-miR-606		15.1724	0.0877359	715	735
ND6	hsa-miR-614		15.2341	0.060304	581	604
ND6	hsa-miR-616*		16.802	0.0229937	708	730
ND6	hsa-miR-618		15.4333	0.0642544	971	995
ND6	hsa-miR-656		15.4738	0.0982831	597	616
ND6	hsa-miR-875-5p		15.0018	0.0931723	699	721
ND6	hsa-miR-876-5p		15.8019	0.0845943	401	424
ND6	hsa-miR-888		16.4786	0.028997	711	731
ND6	hsa-miR-888		15.5743	0.067075	62	82
ND6	hsa-miR-938		15.2018	0.0608201	919	943
